# Supplementary material for: Strand-specific single-cell methylomics reveals distinct modes of DNA demethylation dynamics during early mammalian development
Source: Nat Commun. 2021 Feb 24;12:1286. doi: 10.1038/s41467-021-21532-6 (PMC7904860; doi:10.1038/s41467-021-21532-6)
Supplement: Supplementary file 4 — Supplementary Software [file 41467_2021_21532_MOESM4_ESM.zip]

Archive with 7 entries (6 files):
- mspj1.txt
- __MACOSX/
- __MACOSX/._mspj1.txt
- process_scmspji.pl
- __MACOSX/._process_scmspji.pl
- Readme.rtf
- __MACOSX/._Readme.rtf
