# Supplementary material for: Strand-specific single-cell methylomics reveals distinct modes of DNA demethylation dynamics during early mammalian development
Source: Nat Commun. 2021 Feb 24;12:1286. doi: 10.1038/s41467-021-21532-6 (PMC7904860; doi:10.1038/s41467-021-21532-6)
Supplement: Supplementary file 4 — Supplementary Software [file 41467_2021_21532_MOESM4_ESM.zip › mspj1.txt]

GCGAGATT
CATTCCAC
CCGATGAT
AGCTTAGC
CGTTACTG
TTCGCTTG
CTACTGCT
AAGAGAGC
AACTGTGG
CACATCAG
AGTCAGTC
CGTTGTCA
TAGGAACG
CCTGATCT
AACGAGCA
GCAGTAAC
TTCTCGAC
GTCCAATC
AACTCACC
CTGCGAAT
ACGTTACC
AGTTGCAC
AATAGCCG
ACCTCTAC
TTCGACGT
TTGATCCG
GTACAGGT
ACCACCTT
GGATTCGA
CCGTTAAG
GTTCGGAA
CCACCATT
CGATCGAT
GTCTGTAC
ACGCCTTA
CAGGATTC
GGAAGATC
TCAGACGA
TGCGCTAA
GAGAATGC
TTAGCGTG
TGAAGGCT
CTTAGCAG
AAGCTACC
ACATCTGC
CGCATTAC
CCTAGATC
CATCCAGA
GGTCTTGA
GACAGATG
GAACAGCT
ACGAGCAA
TCCTTCTC
GCGTGTAA
CAGCCATA
GAATTGCC
AATCAGCC
CTCAACAC
GCAGATAC
TCGCTTGT
AGTCTTCG
TAGAGGCA
CCTTGGTT
AGAACGCA
GTATACGC
ACTGCTAG
ATCGGTGA
GACCATGA
TCCAAGGT
GCCAACAT
GCGTCAAT
AGCCAAGT
ACGTCAGA
TCACCTGA
GCAATCCT
AATTCGCC
TGAAGCTC
GTCCGATA
CCTGTAGT
CAGACTGT
TGTAGCCT
GATGCCAT
AACGGCAT
GATAGCAC
TACGGTTC
TGGTTGGA
TCGTGTAC
TAGCGGAA
CTAGGCTA
GCTGTGTA
CAGGTCTT
AAGAGCCA
GCATGACT
TTACGGTC
ACGCATAC
GATGCAAC
