# Supplementary material for: Strand-specific single-cell methylomics reveals distinct modes of DNA demethylation dynamics during early mammalian development
Source: Nat Commun. 2021 Feb 24;12:1286. doi: 10.1038/s41467-021-21532-6 (PMC7904860; doi:10.1038/s41467-021-21532-6)
Supplement: Supplementary file 4 — Supplementary Software [file 41467_2021_21532_MOESM4_ESM.zip › process_scmspji.pl]

#!/usr/bin/perl

use strict "subs";
use strict "refs";
#use strict "vars";
 
print STDERR "
  processes sam file of single-cell MspJI-seq data
 
  Usage
  process_scaba.pl genome_file.fa sam_file.sam msjp1_barcodes.csv
 
";

# read in genome file
my $genomefile = $ARGV[0];
open(MULTIFASTA, "$genomefile") || die " FATAL ERROR:\n Unable to load '$genomefile'.\n";
while (<MULTIFASTA>) {
	chomp($_);
	if ($_=~/^>(.*)/) {
		if ($seq) {
			$sequence{$header}=$seq;
		}
		$header = $1;
		$counter++;
		$seq    = '';
	} else {
		$seq.=$_;
	}
 
}
$sequence{$header}=$seq;

# read in cell-specific barcode file
my $file2 = $ARGV[2] or die "Need to get cell specific barcode file on the commend line\n";
my @csbc;
open(my $cscodes, '<', $file2) or die "Could not open '$file2' $!\n";
while (my $line = <$cscodes>) {
  chomp $line;
    my @fields = split "\t" , $line;
    push @csbc,@fields[0];
}

# read in sam file, filter reads, and count CG dinucleotides
my $file1 = $ARGV[1] or die "Need to get SAM file on the command line\n";
open(my $data, '<', $file1) or die "Could not open '$file1' $!\n";

my $rABAoutputfile = substr($file1,0,-3)."raba";
my $fABAoutputfile = substr($file1,0,-3)."faba";
my @chrvec=qw(chr1 chr2 chr3 chr4 chr5 chr6 chr7 chr8 chr9 chr10 chr11 chr12 chr13 chr14 chr15 chr16 chr17 chr18 chr19 chr20 chr21 chr22 chrX chrY);

open(my $abaout, '>', $rABAoutputfile) or die "Can't open file for writing: $!\n";

$N_plusmatch=0;
$N_minmatch=0;

while (my $line = <$data>) {
    chomp $line;
    my @fields = split "\t" , $line;
    my $seqflag = $fields[1];
    my $chr = $fields[2];
    my $cutcoord = $fields[3];
    my $cigar = $fields[5];
    my $cellbarcode = substr($fields[11],8,8);
    my $umi = substr($fields[11],5,3);
    my $uniqueflag = $fields[12];
    my $strand = 0;
    my $offset = 0;
    my $CGcount = 0;
 
    if ($cellbarcode ~~ @csbc & $chr ~~ @chrvec){
	my ($csbcindex) = grep {$csbc[$_] ~~ $cellbarcode } 0 .. 95;
	$rawreads[$csbcindex]++;}
    if (($seqflag == 0 | $seqflag == 16) & ($cigar == "65M") & $uniqueflag =~ "XT:A:U" & $cellbarcode ~~ @csbc & $chr ~~ @chrvec){
       my ($csbcindex) = grep {$csbc[$_] ~~ $cellbarcode } 0 .. 95;
       my ($chrindex) = grep {$chrvec[$_] ~~ $chr} 0 .. 23;       
       $mappedreads[$csbcindex]++;
       my $cutsite = uc(substr($sequence{$chr},$cutcoord-20,105));
       my $Nhits=0;

         if ($seqflag == 0 & substr($cutsite,6,1) eq 'C'){$CGpos=$cutcoord-14; $CGcand = uc(substr($sequence{$chr},$CGpos,4));$strand=1; $Nhits++; }
         if ($seqflag == 16 & substr($cutsite,67,1) eq 'C'){$CGpos=$cutcoord+47; $CGcand = uc(substr($sequence{$chr},$CGpos,4));$strand=1; $Nhits++;}
         if ($seqflag == 0 & substr($cutsite,35,1) eq 'G'){$CGpos=$cutcoord+12; $CGcand = uc(substr($sequence{$chr},$CGpos,4)); $seqmatch = reverse $CGcand; $seqmatch =~ tr/ACGTacgt/TGCAtgca/; $CGcand = $seqmatch; $strand=-1; $Nhits++;}
	 if ($seqflag == 16 & substr($cutsite,96,1) eq 'G'){$CGpos=$cutcoord+73; $CGcand = uc(substr($sequence{$chr},$CGpos,4));$seqmatch = reverse $CGcand; $seqmatch =~ tr/ACGTacgt/TGCAtgca/; $CGcand = $seqmatch; $strand=-1; $Nhits++;}
#note for last two 'G' CGpos is shifted by 3bp because of reverse complement !!    


if ($Nhits == 1){print $abaout "$csbcindex\t$chrindex\t$CGpos\t$strand\t$umi\t$CGcand\t$Nhits\t$seqflag\n"};
}} 

# keep only unique cuts and sort
system("sort -u $rABAoutputfile > $fABAoutputfile");
